# Supplementary material for: Prioritization and Sensitivity of Pesticide Risks from Root and Tuber Vegetables
Source: J Xenobiot. 2025 Aug 3;15(4):125. doi: 10.3390/jox15040125 (PMC12387184; doi:10.3390/jox15040125)
Supplement: Supplementary file 1 [file jox-15-00125-s001.zip]

Archive with 1 entries (1 files):
- jox-3746640-supplementary.pdf
